# Supplementary material for: Reciprocated tachycardias in cardiac laminopathy: a clinical case report
Source: Eur Heart J Case Rep. 2025 Aug 28;9(9):ytaf417. doi: 10.1093/ehjcr/ytaf417 (PMC12415688; doi:10.1093/ehjcr/ytaf417)
Supplement: ytaf417_Supplementary_Data [file ytaf417_supplementary_data.zip]

Archive with 6 entries (6 files):
- legenda Supplement (1).docx
- Supl12leadECG.jpg
- supl2A300dpi.tif
- supl2B300dpi.tif
- Supl3A.mp4
- supl3B.mp4
